# Supplementary material for: Targeted expression of step-function opsins in transgenic rats for optogenetic studies
Source: Sci Rep. 2018 Apr 3;8:5435. doi: 10.1038/s41598-018-23810-8 (PMC5882906; doi:10.1038/s41598-018-23810-8)
Supplement: Supplementary file 1 — Dataset 1 [file 41598_2018_23810_MOESM1_ESM.zip]

Archive with 1 entries (1 files):
- Supplemental data SFO rat-revise 2nd.pptx
